# Supplementary material for: Probiotic potential of Lacticaseibacillus rhamnosus VHProbi M15 on sucralfate-induced constipation in mice
Source: Sci Rep. 2024 Jan 11;14:1131. doi: 10.1038/s41598-024-51497-7 (PMC10784533; doi:10.1038/s41598-024-51497-7)
Supplement: Supplementary file 1 — Supplementary Information. [file 41598_2024_51497_MOESM1_ESM.xlsx]

## Sheet: Articles
序号	编号	Date	Article Title	Research Strains	First Author	Journal Name	Impact Factor
1	1	2022	Positive Effect of B. animalis subsp. lactis VHProbi YB11 in Improving Gastrointestinal Movement of Mice Having Constipation	B. animalis subsp. lactis VHProbi YB11	Hongchang Cui	Frontiers in Microbiology	6.06
2	2	2022	A Pilot Study on the Efficacy of Topical Lotion Containing Anti-Acne Postbiotic in Subjects with Mild - to - Moderate Acne	L. plantarum VHProbi E15	Hongchang Cui	Frontiers in Medicine	5.06
3	3	2022	Development of Novel Topical Anti-Acne Cream Containing Postbiotics for Mild -to -Moderate Acne: An Observational Study to Evaluate Its Efficacy	L. plantarum VHProbi V22	Hongchang Cui	India Journal of Dermatology	1.78
4	4	2022	Bioactivity and metabolomics changes of plant-based drink fermented by B. coagulans VHProbi C08	B. coagulans VHProbi C08	Peng Shudong	LWT	6.05
5	5	2022	Isolation, characterization and anti-UVB irradiation activity of an extracellular polysaccharide produced by L. rhamnosus VHProbi O17	L. rhamnosus VHProbi O17	Peng Shudong	Heliyon	3.37
6	6	2022	Growth kinetics, metabolomics changes, and antioxidant activity of probiotics in fermented highland barley-based yogurt	L.bulgaricus R03、S.thermophilus R08	Kailing Li	LWT	6.05
7	7	2022	Identification of a new probiotic strain, L. plantarum VHProbi® V38, and its use as an oral health agent	L. plantarum VHProbi V38	Jingyan Zhang	Frontiers in Microbiology	6.06
8	8	2022	Study on fermented highland barley beverage by Lactobacillus casei LcS®	Lactobacillus casei LcS	Kailing Li	Chinese brewing
9	9	2022	Complete Genome Sequence of L. helveticus VHProbi Y21, Isolated from Kimchi	L. helveticus VHProbi Y21	Hongchang Cui	Microbial Resource Announcement	0.86
10	10	2022	Complete Genome Sequence of L. paracasei Strain VHProbi F22, Isolated from Cheese	L. paracasei VHProbi F22	Hongchang Cui	Microbial Resource Announcement	0.86
11	11	2022	Complete Genome Sequence of L. paracasei Strain VHProbi O44, Isolated from from a Healthy Baby	L. paracasei VHProbi O44	Qian Wang	Microbial Resource Announcement	0.86
12	12	2022	Complete Genome Sequence of L.plantarum Strain VHProbi V38, Isolated from Kimchi Soup	L.plantarum VHProbi V38	Hongchang Cui	Microbial Resource Announcement	0.86
13	13	2022	Complete Genome Sequence of L. plantarum VHProbi O10, Isolated from Kimchi	L. plantarum VHProbi O10	Hongchang Cui	Microbial Resource Announcement	0.86
14	14	2022	Complete Genome Sequence of L. salivarius VHProbi A17, Isolated from Fecal Samples	L. salivarius VHProbi A17	Hongchang Cui	Microbial Resource Announcement	0.86
15	15	2022	Complete Genome Sequence of L. reuteri Strain VHProbi E18, Isolated from Feces of an Old Man	L. reuteri VHProbi E18	Hongchang Cui	Microbial Resource Announcement	0.86
16	16	2022	Complete Genome Sequence of L. reuteri Strain VHProbi M07, Isolated from Breast Milk	L. reuteri VHProbi M07	Hongchang Cui	Microbial Resource Announcement	0.86
17	17	2022	Complete Genome Sequence of the Probiotic Strain L. rhamnosus VHProbi M14, Isolated from Cheese	L. rhamnosus VHProbi M14	Hongchang Cui	Microbial Resource Announcement	0.86
18	18	2023	Complete Genome Sequence of Lactobacillus bulgaricus VHProbi R03, a Potential Fermentation Strain Isolated from Fermented Milk	L. bulgaricus VHProbi R03	Kailing Li	Microbial Resource Announcement	0.86
19	19	2023	Complete Genome Sequence of Streptococcus thermophilus VHProbi R08, Isolated from Fermented Sour Porridge	S. thermophilus VHProbi R08	Kailing Li	Microbial Resource Announcement	0.86
20	20	2022	Preparation and analysis of metabolites of sucrose free Lactic acid bacteria oral liquid		Jingyan Zhang	Food and fermentation industry	\
22		2023	Probiotic potential of Lacticaseibacillus rhamnosus VHProbi M15 on sucralfate-induced constipation in mice	L. rhamnosus VHProbi M15	Shumin Cheng
23
24
25
26
27
28
29
30
31
32
33
34
35
36
37
38
39
40
41
42
43
44
45
46
47
48
49
50
51
52
53
54
55
56
57
58
59
60
61
62
63
64
65
66
67
68
69
70
71
72
73
